# Supplementary material for: Understanding development of Mainstream US English lexical stress using semi-naturalistic stimuli
Source: PLoS One. 2026 Apr 29;21(4):e0345745. doi: 10.1371/journal.pone.0345745 (PMC13128110; doi:10.1371/journal.pone.0345745)
Supplement: S3 Files — (ZIP) [file pone.0345745.s001.zip]

Archive with 36 entries (35 files):
- S3_NLSTaskFiles/
- __MACOSX/._S3_NLSTaskFiles
- S3_NLSTaskFiles/NLS-ReceptiveTaskWithSounds.pptx
- __MACOSX/S3_NLSTaskFiles/._NLS-ReceptiveTaskWithSounds.pptx
- S3_NLSTaskFiles/NLS-ExpressiveTaskRecordForm.pdf
- __MACOSX/S3_NLSTaskFiles/._NLS-ExpressiveTaskRecordForm.pdf
- S3_NLSTaskFiles/proDUCE2.wav
- __MACOSX/S3_NLSTaskFiles/._proDUCE2.wav
- S3_NLSTaskFiles/PROduce1.wav
- __MACOSX/S3_NLSTaskFiles/._PROduce1.wav
- S3_NLSTaskFiles/preSENT2.wav
- __MACOSX/S3_NLSTaskFiles/._preSENT2.wav
- S3_NLSTaskFiles/.DS_Store
- __MACOSX/S3_NLSTaskFiles/._.DS_Store
- S3_NLSTaskFiles/NLS-ReceptiveTaskPresentation.pdf
- __MACOSX/S3_NLSTaskFiles/._NLS-ReceptiveTaskPresentation.pdf
- S3_NLSTaskFiles/PREsent1.wav
- __MACOSX/S3_NLSTaskFiles/._PREsent1.wav
- S3_NLSTaskFiles/reCORD2.wav
- __MACOSX/S3_NLSTaskFiles/._reCORD2.wav
- S3_NLSTaskFiles/PROject1.wav
- __MACOSX/S3_NLSTaskFiles/._PROject1.wav
- S3_NLSTaskFiles/REcord1.wav
- __MACOSX/S3_NLSTaskFiles/._REcord1.wav
- S3_NLSTaskFiles/proJECT2.wav
- __MACOSX/S3_NLSTaskFiles/._proJECT2.wav
- S3_NLSTaskFiles/CONverse1.wav
- __MACOSX/S3_NLSTaskFiles/._CONverse1.wav
- S3_NLSTaskFiles/conVERSE2.wav
- __MACOSX/S3_NLSTaskFiles/._conVERSE2.wav
- S3_NLSTaskFiles/obJECT2.wav
- __MACOSX/S3_NLSTaskFiles/._obJECT2.wav
- S3_NLSTaskFiles/OBject1.wav
- __MACOSX/S3_NLSTaskFiles/._OBject1.wav
- S3_NLSTaskFiles/NLS-ReceptiveTaskRecordForm.pdf
- __MACOSX/S3_NLSTaskFiles/._NLS-ReceptiveTaskRecordForm.pdf
